# Supplementary material for: SCEA-YOLO: A General-Purpose Maturity Grading Model of Multi-Crop Greenhouse Robots
Source: Plants (Basel). 2026 Apr 3;15(7):1102. doi: 10.3390/plants15071102 (PMC13075037; doi:10.3390/plants15071102)
Supplement: Supplementary file 1 [file plants-15-01102-s001.zip]

Archive with 2 entries (2 files):
- video1:detection distance.mp4
- video2:camera height.mp4
